# Supplementary material for: Bacterial outer membrane proteins assemble via asymmetric interactions with the BamA β-barrel
Source: Nat Commun. 2019 Jul 26;10:3358. doi: 10.1038/s41467-019-11230-9 (PMC6659671; doi:10.1038/s41467-019-11230-9)
Supplement: Supplementary file 5 — Source Data [file 41467_2019_11230_MOESM5_ESM.zip]

Archive with 1 entries (1 files):
- 202991_2_related_ms_3899545_ptpnrr.pdf
